# Supplementary material for: A Comparison of Bioactive Metabolites, Antinutrients, and Bioactivities of African Pumpkin Leaves (Momordica balsamina L.) Cooked by Different Culinary Techniques
Source: Molecules. 2022 Mar 15;27(6):1901. doi: 10.3390/molecules27061901 (PMC8951283; doi:10.3390/molecules27061901)
Supplement: Supplementary file 1 [file molecules-27-01901-s001.zip]

Archive with 1 entries (1 files):
- molecules-1606308-supplementary.pdf
